# Supplementary material for: Lipidomics analysis unravels the effect of nitrogen fertilization on lipid metabolism in tea plant (Camellia sinensis L.)
Source: BMC Plant Biol. 2017 Oct 16;17:165. doi: 10.1186/s12870-017-1111-6 (PMC5644128; doi:10.1186/s12870-017-1111-6)
Supplement: Additional file 1: Table S1. — All the identified lipid species in the leaves of tea plant (Camellia sinensis L.). (XLSX 17 kb) [file 12870_2017_1111_MOESM1_ESM.xlsx]

## Sheet: Sheet1
Table S1. All the identified lipid species in the leaves of tea plant (Camellia sinensis L.).
Compound_Class	Compound_Name	Chemical_Formula	Adduct	RT	mz
Diacylglycerol	34:2 DAG	C37H68O5	[M+NH4]+	10.44	610.541
Diacylglycerol	34:3 DAG	C37H66O5	[M+NH4]+	9.71	608.525
Diacylglycerol	36:2 (1) DAG	C39H72O5	[M+NH4]+	11.47	638.572
Diacylglycerol	36:2 (2) DAG	C39H72O5	[M+NH4]+	11.5	638.572
Diacylglycerol	36:3 DAG	C39H70O5	[M+NH4]+	10.62	636.557
Diacylglycerol	36:4 DAG	C39H68O5	[M+NH4]+	9.82	634.541
Diacylglycerol	36:5 DAG	C39H66O5	[M+NH4]+	9.09	632.525
Diacylglycerol	36:6 DAG	C39H64O5	[M+NH4]+	8.33	630.51
Digalactosyl-Diacylglycerol	32:0 DGDG	C47H88O15	[M+NH4]+	8.84	910.647
Digalactosyl-Diacylglycerol	32:1 DGDG	C47H86O15	[M+NH4]+	8.08	908.631
Digalactosyl-Diacylglycerol	32:3 (1) DGDG	C47H82O15	[M+NH4]+	6.7	904.6
Digalactosyl-Diacylglycerol	34:0 DGDG	C49H92O15	[M+NH4]+	9.88	938.678
Digalactosyl-Diacylglycerol	34:1 DGDG	C49H90O15	[M+NH4]+	9.08	936.662
Digalactosyl-Diacylglycerol	34:2 DGDG	C49H88O15	[M+NH4]+	8.31	934.647
Digalactosyl-Diacylglycerol	34:3 DGDG	C49H86O15	[M+NH4]+	7.64	932.631
Digalactosyl-Diacylglycerol	34:4 (1) DGDG	C49H84O15	[M+NH4]+	6.9	930.615
Digalactosyl-Diacylglycerol	34:4 (2) DGDG	C49H84O15	[M+NH4]+	6.98	930.615
Digalactosyl-Diacylglycerol	34:5 (1) DGDG	C49H82O15	[M+NH4]+	6.28	928.6
Digalactosyl-Diacylglycerol	34:5 (2) DGDG	C49H82O15	[M+NH4]+	6.37	928.6
Digalactosyl-Diacylglycerol	34:6 DGDG	C49H80O15	[M+NH4]+	5.8	926.584
Digalactosyl-Diacylglycerol	36:1 DGDG	C51H94O15	[M+NH4]+	10.1	964.694
Digalactosyl-Diacylglycerol	36:2 DGDG	C51H92O15	[M+NH4]+	9.33	962.678
Digalactosyl-Diacylglycerol	36:3 DGDG	C51H90O15	[M+NH4]+	8.63	960.662
Digalactosyl-Diacylglycerol	36:4 (1) DGDG	C51H88O15	[M+NH4]+	7.78	958.647
Digalactosyl-Diacylglycerol	36:5 (1) DGDG	C51H86O15	[M+NH4]+	7.11	956.631
Digalactosyl-Diacylglycerol	36:6 DGDG	C51H84O15	[M+NH4]+	6.52	954.615
Digalactosyl-Diacylglycerol	38:4 (1) DGDG	C53H92O15	[M+NH4]+	8.72	986.678
Digalactosyl-Diacylglycerol	38:5 DGDG	C53H90O15	[M+NH4]+	7.95	984.662
Digalactosyl-Diacylglycerol	38:6 (1) DGDG	C53H88O15	[M+NH4]+	7.31	982.647
Monogalactosyldiacylglycerol	32:0 MGDG	C41H78O10	[M+NH4]+	9.7	748.594
Monogalactosyldiacylglycerol	32:1 (1) MGDG	C41H76O10	[M+NH4]+	8.89	746.578
Monogalactosyldiacylglycerol	32:1 (2) MGDG	C41H76O10	[M+NH4]+	9.01	746.578
Monogalactosyldiacylglycerol	34:1 MGDG	C43H80O10	[M+NH4]+	9.91	774.61
Monogalactosyldiacylglycerol	34:2 (1) MGDG	C43H78O10	[M+NH4]+	9.11	772.594
Monogalactosyldiacylglycerol	34:2 (2) MGDG	C43H78O10	[M+NH4]+	9.08	772.594
Monogalactosyldiacylglycerol	34:3 MGDG	C43H76O10	[M+NH4]+	8.41	770.578
Monogalactosyldiacylglycerol	34:4 (1) MGDG	C43H74O10	[M+NH4]+	7.62	768.563
Monogalactosyldiacylglycerol	34:5 MGDG	C43H72O10	[M+NH4]+	7.05	766.547
Monogalactosyldiacylglycerol	36:2 MGDG	C45H82O10	[M+NH4]+	10.14	800.625
Monogalactosyldiacylglycerol	36:3 (1) MGDG	C45H80O10	[M+NH4]+	9.43	798.61
Monogalactosyldiacylglycerol	36:3 (2) MGDG	C45H80O10	[M+NH4]+	9.3	798.61
Monogalactosyldiacylglycerol	36:4 (1) MGDG	C45H78O10	[M+NH4]+	8.54	796.594
Monogalactosyldiacylglycerol	36:4 (2) MGDG	C45H78O10	[M+NH4]+	8.65	796.594
Monogalactosyldiacylglycerol	36:5 (1) MGDG	C45H76O10	[M+NH4]+	7.84	794.578
Monogalactosyldiacylglycerol	36:6 (1) MGDG	C45H74O10	[M+NH4]+	7.19	792.563
Monogalactosyldiacylglycerol	36:6 (2) MGDG	C45H74O10	[M+NH4]+	6.98	792.563
Monogalactosyldiacylglycerol	36:6 (3) MGDG	C45H74O10	[M+NH4]+	7.96	792.563
Monogalactosyldiacylglycerol	38:3 MGDG	C47H84O10	[M+NH4]+	10.26	826.641
Monogalactosyldiacylglycerol	38:4 (1) MGDG	C47H82O10	[M+NH4]+	9.53	824.625
Monogalactosyldiacylglycerol	38:5 (1) MGDG	C47H80O10	[M+NH4]+	8.74	822.61
Monogalactosyldiacylglycerol	38:5 (2) MGDG	C47H80O10	[M+NH4]+	9.01	822.61
Monogalactosyldiacylglycerol	38:6 MGDG	C47H78O10	[M+NH4]+	8.05	820.594
Phosphatidylcholine	32:0 PC	C40H80NO8P	[M+H]+	8.97	734.57
Phosphatidylcholine	32:1 (1) PC	C40H78NO8P	[M+H]+	7.74	732.554
Phosphatidylcholine	32:1 (2) PC	C40H78NO8P	[M+H]+	8.2	732.554
Phosphatidylcholine	32:2 PC	C40H76NO8P	[M+H]+	7.44	730.539
Phosphatidylcholine	32:3 PC	C40H74NO8P	[M+H]+	6.8	728.523
Phosphatidylcholine	34:1 (1) PC	C42H82NO8P	[M+H]+	9.2	760.586
Phosphatidylcholine	34:1 (2) PC	C42H82NO8P	[M+H]+	9.81	760.586
Phosphatidylcholine	34:1 (3) PC	C42H82NO8P	[M+H]+	7.93	760.586
Phosphatidylcholine	34:2 PC	C42H80NO8P	[M+H]+	8.39	758.57
Phosphatidylcholine	34:3 PC	C42H78NO8P	[M+H]+	7.7	756.554
Phosphatidylcholine	34:4 (1) PC	C42H76NO8P	[M+H]+	7.06	754.539
Phosphatidylcholine	34:4 (2) PC	C42H76NO8P	[M+H]+	6.98	754.539
Phosphatidylcholine	36:1 PC	C44H86NO8P	[M+H]+	10.29	788.617
Phosphatidylcholine	36:2 PC	C44H84NO8P	[M+H]+	9.46	786.601
Phosphatidylcholine	36:3 (1) PC	C44H82NO8P	[M+H]+	8.6	784.586
Phosphatidylcholine	36:4 PC	C44H80NO8P	[M+H]+	7.84	782.57
Phosphatidylcholine	36:5 PC	C44H78NO8P	[M+H]+	7.17	780.554
Phosphatidylcholine	36:6 PC	C44H76NO8P	[M+H]+	6.56	778.539
Phosphatidylcholine	38:2 (1) PC	C46H88NO8P	[M+H]+	9.08	814.633
Phosphatidylcholine	38:2 (2) PC	C46H88NO8P	[M+H]+	10.41	814.633
Phosphatidylcholine	38:3 (1) PC	C46H86NO8P	[M+H]+	9.6	812.617
Phosphatidylcholine	38:3 (2) PC	C46H86NO8P	[M+H]+	9.8	812.617
Phosphatidylcholine	38:3 (3) PC	C46H86NO8P	[M+H]+	8.27	812.617
Phosphatidylcholine	38:4 (1) PC	C46H84NO8P	[M+H]+	8.77	810.601
Phosphatidylcholine	38:4 (2) PC	C46H84NO8P	[M+H]+	8.86	810.601
Phosphatidylcholine	38:5 PC	C46H82NO8P	[M+H]+	8.06	808.586
Phosphatidylcholine	38:6 PC	C46H80NO8P	[M+H]+	7.38	806.57
Phosphatidylethanolamine	34:1 PE	C39H76NO8P	[M+H]+	9.36	718.539
Phosphatidylethanolamine	34:2 PE	C39H74NO8P	[M+H]+	8.56	716.523
Phosphatidylethanolamine	34:3 PE	C39H72NO8P	[M+H]+	7.86	714.508
Phosphatidylethanolamine	34:4 PE	C39H70NO8P	[M+H]+	7.11	712.492
Phosphatidylethanolamine	36:1 (1) PE	C41H80NO8P	[M+H]+	8.69	746.57
Phosphatidylethanolamine	36:1 (2) PE	C41H80NO8P	[M+H]+	10.42	746.57
Phosphatidylethanolamine	36:2 PE	C41H78NO8P	[M+H]+	9.61	744.554
Phosphatidylethanolamine	36:3 (1) PE	C41H76NO8P	[M+H]+	8.76	742.539
Phosphatidylethanolamine	36:3 (2) PE	C41H76NO8P	[M+H]+	8.88	742.539
Phosphatidylethanolamine	36:4 (1) PE	C41H74NO8P	[M+H]+	7.98	740.523
Phosphatidylethanolamine	36:4 (2) PE	C41H74NO8P	[M+H]+	5.88	740.523
Phosphatidylethanolamine	36:5 (1) PE	C41H72NO8P	[M+H]+	7.32	738.508
Phosphatidylethanolamine	36:5 (2) PE	C41H72NO8P	[M+H]+	5.44	738.508
Phosphatidylethanolamine	36:6 (1) PE	C41H70NO8P	[M+H]+	6.69	736.492
Phosphatidylethanolamine	36:6 (2) PE	C41H70NO8P	[M+H]+	5.79	736.492
Phosphatidylethanolamine	36:6 (3) PE	C41H70NO8P	[M+H]+	5.06	736.492
Phosphatidylethanolamine	38:1 PE	C43H84NO8P	[M+H]+	9.75	774.601
Phosphatidylethanolamine	38:2 PE	C43H82NO8P	[M+H]+	10.69	772.586
Phosphatidylethanolamine	38:3 (1) PE	C43H80NO8P	[M+H]+	8.22	770.57
Phosphatidylethanolamine	38:3 (2) PE	C43H80NO8P	[M+H]+	9.73	770.57
Phosphatidylethanolamine	38:4 (1) PE	C43H78NO8P	[M+H]+	7.62	768.554
Phosphatidylethanolamine	38:4 (2) PE	C43H78NO8P	[M+H]+	9.04	768.554
Phosphatidylethanolamine	40:1 (1) PE	C45H88NO8P	[M+H]+	9.52	802.633
Phosphatidylethanolamine	40:1 (2) PE	C45H88NO8P	[M+H]+	10.88	802.633
Phosphatidylethanolamine	40:2 PE	C45H86NO8P	[M+H]+	11.72	800.617
Phosphatidylethanolamine	40:3 PE	C45H84NO8P	[M+H]+	10.73	798.601
Phosphatidylglycerol	34:1 (1) PG	C40H77O10P	[M-H]-	7.72	747.518
Phosphatidylglycerol	34:2 (1) PG	C40H75O10P	[M-H]-	7.07	745.502
Phosphatidylglycerol	34:2 (2) PG	C40H75O10P	[M-H]-	7.44	745.502
Phosphatidylglycerol	34:3 (1) PG	C40H73O10P	[M-H]-	6.49	743.486
Phosphatidylglycerol	34:3 (2) PG	C40H73O10P	[M-H]-	6.79	743.486
Phosphatidylglycerol	34:4 PG	C40H71O10P	[M-H]-	6.23	741.471
Phosphatidylinositol	34:2 PI	C43H79O13P	[M-H]-	6.78	833.518
Phosphatidylinositol	34:3 PI	C43H77O13P	[M-H]-	6.24	831.502
Phosphatidylserine	38:0 PS	C44H86NO10P	[M-H]-	9.26	818.591
Phosphatidylserine	38:1 PS	C44H84NO10P	[M-H]-	8.45	816.575
Phosphatidylserine	38:2 PS	C44H82NO10P	[M-H]-	7.74	814.56
Phosphatidylserine	40:1 PS	C46H88NO10P	[M-H]-	9.49	844.607
Phosphatidylserine	40:2 (1) PS	C46H86NO10P	[M-H]-	8.65	842.591
Phosphatidylserine	40:3 PS	C46H84NO10P	[M-H]-	7.89	840.575
Phosphatidylserine	40:4 PS	C46H82NO10P	[M-H]-	7.22	838.56
Phosphatidylserine	40:5 PS	C46H80NO10P	[M-H]-	6.59	836.544
Sulfoquinovosyldiacylglycerol	32:0 (1) SQDG	C41H78O12S	[M-H]-	7.17	793.514
Sulfoquinovosyldiacylglycerol	34:1 (1) SQDG	C43H80O12S	[M-H]-	7.37	819.529
Sulfoquinovosyldiacylglycerol	34:1 (2) SQDG	C43H80O12S	[M-H]-	7.18	819.529
Sulfoquinovosyldiacylglycerol	34:2 SQDG	C43H78O12S	[M-H]-	6.75	817.514
Sulfoquinovosyldiacylglycerol	34:3 SQDG	C43H76O12S	[M-H]-	6.22	815.498
Sulfoquinovosyldiacylglycerol	34:4 (1) SQDG	C43H74O12S	[M-H]-	5.98	813.482
Sulfoquinovosyldiacylglycerol	36:1 SQDG	C45H84O12S	[M-H]-	8.3	847.561
Sulfoquinovosyldiacylglycerol	36:2 SQDG	C45H82O12S	[M-H]-	7.61	845.545
Sulfoquinovosyldiacylglycerol	36:3 (1) SQDG	C45H80O12S	[M-H]-	7.03	843.529
Sulfoquinovosyldiacylglycerol	36:3 (2) SQDG	C45H80O12S	[M-H]-	6.93	843.529
Sulfoquinovosyldiacylglycerol	36:4 (1) SQDG	C45H78O12S	[M-H]-	6.38	841.514
Sulfoquinovosyldiacylglycerol	36:5 SQDG	C45H76O12S	[M-H]-	5.83	839.498
Sulfoquinovosyldiacylglycerol	36:6 SQDG	C45H74O12S	[M-H]-	5.4	837.482
Triacylglyceride	48:0 TAG	C51H98O6	[M+NH4]+	15.52	824.771
Triacylglyceride	48:1 TAG	C51H96O6	[M+NH4]+	15.29	822.755
Triacylglyceride	50:1 TAG	C53H100O6	[M+NH4]+	15.53	850.786
Triacylglyceride	50:2 (1) TAG	C53H98O6	[M+NH4]+	15.27	848.771
Triacylglyceride	50:3 (1) TAG	C53H96O6	[M+NH4]+	15.01	846.755
Triacylglyceride	50:4 (1) TAG	C53H94O6	[M+NH4]+	14.7	844.739
Triacylglyceride	50:5 (1) TAG	C53H92O6	[M+NH4]+	14.37	842.724
Triacylglyceride	50:6 (1) TAG	C53H90O6	[M+NH4]+	13.99	840.708
Triacylglyceride	50:9 TAG	C53H84O6	[M+NH4]+	11.38	834.661
Triacylglyceride	52:1 TAG	C55H104O6	[M+NH4]+	15.79	878.818
Triacylglyceride	52:3 TAG	C55H100O6	[M+NH4]+	15.31	874.786
Triacylglyceride	52:4 TAG	C55H98O6	[M+NH4]+	15.18	872.771
Triacylglyceride	52:5 TAG	C55H96O6	[M+NH4]+	14.74	870.755
Triacylglyceride	52:6 TAG	C55H94O6	[M+NH4]+	14.44	868.739
Triacylglyceride	52:7 TAG	C55H92O6	[M+NH4]+	14.06	866.724
Triacylglyceride	52:8 (1) TAG	C55H90O6	[M+NH4]+	13.68	864.708
Triacylglyceride	52:8 (2) TAG	C55H90O6	[M+NH4]+	13.63	864.708
Triacylglyceride	54:2 TAG	C57H106O6	[M+NH4]+	15.8	904.833
Triacylglyceride	54:4 TAG	C57H102O6	[M+NH4]+	15.3	900.802
Triacylglyceride	54:5 TAG	C57H100O6	[M+NH4]+	15.08	898.786
Triacylglyceride	54:9 TAG	C57H92O6	[M+NH4]+	13.73	890.724
Triacylglyceride	56:0 TAG	C59H114O6	[M+NH4]+	16.49	936.896
Triacylglyceride	56:2 (1) TAG	C59H110O6	[M+NH4]+	16.03	932.865
Triacylglyceride	56:3 TAG	C59H108O6	[M+NH4]+	15.82	930.849
Triacylglyceride	56:4 TAG	C59H106O6	[M+NH4]+	15.59	928.833
Triacylglyceride	56:5 TAG	C59H104O6	[M+NH4]+	15.34	926.818
Triacylglyceride	56:6 TAG	C59H102O6	[M+NH4]+	15.1	924.802
Triacylglyceride	56:7 TAG	C59H100O6	[M+NH4]+	14.82	922.786
Triacylglyceride	56:8 TAG	C59H98O6	[M+NH4]+	14.52	920.771
Triacylglyceride	56:9 TAG	C59H96O6	[M+NH4]+	14.188	918.755
Triacylglyceride	58:1 TAG	C61H116O6	[M+NH4]+	16.5	962.912
Triacylglyceride	58:2 (1) TAG	C61H114O6	[M+NH4]+	16.26	960.896
Triacylglyceride	58:3 TAG	C61H112O6	[M+NH4]+	16.06	958.88
Triacylglyceride	58:4 TAG	C61H110O6	[M+NH4]+	15.83	956.865
Triacylglyceride	58:5 TAG	C61H108O6	[M+NH4]+	15.6	954.849
Triacylglyceride	58:6 (1) TAG	C61H106O6	[M+NH4]+	15.37	952.833
Triacylglyceride	58:7 TAG	C61H104O6	[M+NH4]+	15.12	950.818
Triacylglyceride	60:1 TAG	C63H120O6	[M+NH4]+	16.74	990.943
Triacylglyceride	60:2 TAG	C63H118O6	[M+NH4]+	16.5	988.927
Triacylglyceride	60:3 TAG	C63H116O6	[M+NH4]+	16.28	986.912
Triacylglyceride	60:4 TAG	C63H114O6	[M+NH4]+	16.08	984.896
Triacylglyceride	60:5 (1) TAG	C63H112O6	[M+NH4]+	15.88	982.88
Triacylglyceride	60:6 (1) TAG	C63H110O6	[M+NH4]+	15.63	980.865
Triacylglyceride	60:7 (1) TAG	C63H108O6	[M+NH4]+	15.42	978.849
